# Supplementary material for: Construction of PdCu Alloy Decorated on the N-Doped Carbon Aerogel as a Highly Active Electrocatalyst for Enhanced Oxygen Reduction Reaction
Source: Gels. 2025 Feb 26;11(3):166. doi: 10.3390/gels11030166 (PMC11942533; doi:10.3390/gels11030166)
Supplement: Supplementary file 1 [file gels-11-00166-s001.zip]

Archive with 1 entries (1 files):
- gels-3440872-supplementary.pdf
